# Supplementary material for: Revelation of Different Nanoparticle-Uptake Behavior in Two Standard Cell Lines NIH/3T3 and A549 by Flow Cytometry and Time-Lapse Imaging
Source: Toxics. 2017 Jul 19;5(3):15. doi: 10.3390/toxics5030015 (PMC5634699; doi:10.3390/toxics5030015)
Supplement: Supplementary file 1 [file toxics-05-00015-s001.zip]

Archive with 3 entries (3 files):
- Video S2_NIH 3T3_24h_TiO2.mp4
- toxics-203422 supplementary.pdf
- Video S1_A549_24h_TiO2.mp4
